# Supplementary material for: Two Bacillus spp. Strains Improve the Structure and Diversity of the Rhizosphere Soil Microbial Community of Lilium brownii var. viridulum
Source: Microorganisms. 2023 May 6;11(5):1229. doi: 10.3390/microorganisms11051229 (PMC10223157; doi:10.3390/microorganisms11051229)
Supplement: Supplementary file 1 [file microorganisms-11-01229-s001.zip]

Archive with 1 entries (1 files):
- microorganisms-2325728-SI.pdf
